# Supplementary material for: Motifs in Natural Products as Useful Scaffolds to Obtain Novel Benzo[d]imidazole-Based Cannabinoid Type 2 (CB2) Receptor Agonists
Source: Int J Mol Sci. 2023 Jun 30;24(13):10918. doi: 10.3390/ijms241310918 (PMC10341893; doi:10.3390/ijms241310918)
Supplement: Supplementary file 1 [file ijms-24-10918-s001.zip]

Archive with 1 entries (1 files):
- ijms-2334203-supplementary.pdf
